# Supplementary material for: Reduced expression of alanyl aminopeptidase is a robust biomarker of non‐familial adenomatous polyposis and non‐hereditary nonpolyposis colorectal cancer syndrome early‐onset colorectal cancer
Source: Cancer Med. 2023 Feb 7;12(8):10091–104. doi: 10.1002/cam4.5675 (PMC10166950; doi:10.1002/cam4.5675)
Supplement: Supplementary file 1 — Appendix S1. [file CAM4-12-10091-s001.xlsx]

## Sheet: DEG list
Gene	logFC	logCPM	Pvalue	FDR
DKK1	3.05892	2.6511	1.19e-05	0.00929364
CPS1	3.05619	4.16014	3.51e-06	0.00502872
FST	2.8185	3.04642	1.08e-05	0.00899995
DHRS2	2.75051	3.87509	2.82e-07	0.00328537
VSIG1	2.74719	1.41443	5.83e-06	0.00613322
VENTX	2.53886	1.95686	1.25e-06	0.00328537
IGFL2	2.27751	2.3833	0.000570426	0.0511836
LINC00176	2.19474	3.64066	0.000588977	0.0515085
CCL19	2.03395	2.60856	0.000237184	0.0385729
CXCL5	2.02796	6.74351	0.00805213	0.136583
ODAM	1.93931	3.33793	0.000648343	0.0532568
CHGB	1.92206	1.13599	0.000760739	0.0568752
IL1A	1.88515	2.14548	6.78e-05	0.0218724
GLDC	1.88308	2.21682	0.000539823	0.0503888
PRKAA2	1.85191	1.7526	0.000459885	0.0473438
C7	1.81936	3.07326	0.00159033	0.0768997
LYVE1	1.78461	2.03984	0.000765582	0.0568831
ADH1B	1.72036	2.5102	0.00460082	0.109634
IGF1	1.64871	2.73753	0.00410449	0.105443
RP11-279F6.1	1.60201	1.89686	0.00254286	0.0893798
WASF3	1.54013	2.49075	0.000438823	0.0473438
AOX1	1.49841	1.79654	0.000425745	0.0473438
MME	1.46103	4.62527	0.000804315	0.0582022
CXCL13	1.40478	3.31102	0.00471942	0.110458
MED1	1.38217	6.21181	2.57e-06	0.00499664
ADAM23	1.37065	1.35666	0.000851477	0.0602059
BNIP3	1.3582	4.98236	0.000647903	0.0532568
FSIP1	1.35489	1.48577	0.00160637	0.0768997
OXTR	1.32494	2.16313	0.00013812	0.031508
FGFBP1	1.28909	3.96257	0.000451723	0.0473438
C3orf14	1.26372	1.94244	0.00112729	0.0654233
RPL39L	1.25953	2.6816	0.00127246	0.0696982
CST7	1.24719	2.71467	0.00152878	0.0763178
OLFM1	1.23585	2.76626	0.00292577	0.0938921
SRPX	1.168	2.10989	0.000900585	0.061196
LETM2	1.15552	1.69589	0.00057105	0.0511836
GRB7	1.14983	6.01753	0.000141811	0.031508
CPM	1.14683	3.86027	0.000660478	0.0532568
CERS4	1.11263	2.52222	0.00174469	0.0788624
PGAP3	1.10507	6.22675	0.000319001	0.0441425
SIT1	1.10093	2.1112	0.00287995	0.0937729
MAP9	1.0834	2.38782	0.00692314	0.128177
PTPRU	1.06639	3.82851	0.00512572	0.114847
CDK12	1.0581	6.60259	1.81e-05	0.0129933
SELL	1.00029	2.84563	0.00968828	0.145352
PLIN5	-1.00208	1.10049	0.00942942	0.144518
PRR22	-1.026	2.81406	0.000250424	0.0392048
TFF3	-1.03711	9.69985	0.00296031	0.0938921
HSPA2	-1.03806	4.33932	0.000483016	0.0482252
RAB26	-1.04072	2.76891	0.00572865	0.121061
PPP1R14A	-1.04534	3.71402	0.008742	0.140566
CACNA1H	-1.05108	4.17281	0.00139158	0.0729308
SHC3	-1.05323	2.16068	0.00161355	0.0768997
LOC101928262	-1.05958	1.54922	0.00265901	0.0913854
C10orf11	-1.05964	2.14423	0.000908389	0.0612368
CPNE7	-1.07007	6.47523	0.0043844	0.108511
RP11-277P12.20	-1.08442	2.4296	0.00563933	0.120232
P2RX1	-1.08733	1.46073	0.00665336	0.127242
MYL9	-1.09317	7.73498	0.00667794	0.127242
AIFM3	-1.09498	6.16115	0.00102681	0.0640234
CCDC78	-1.09777	3.09582	0.0012491	0.068897
INHBB	-1.10499	2.57333	0.00116801	0.0669933
CAPN12	-1.10948	4.95136	0.000112369	0.0285907
DUOX1	-1.12115	1.92571	0.00432133	0.108456
CYP2D6	-1.1276	2.31467	0.000526875	0.0497691
LOC102724312	-1.14398	1.3514	0.00100826	0.0633675
RASD2	-1.15655	2.17187	0.000132237	0.0312561
GATM	-1.15836	3.59345	0.000735078	0.0559137
TPM2	-1.17462	7.94023	0.000903878	0.061196
LRRC16B	-1.18115	2.37171	3.71e-05	0.0153943
PDE4C	-1.19536	2.25704	0.00283577	0.0937729
LOC100288152	-1.21663	4.76146	0.000384978	0.0462095
MIR143HG	-1.23022	1.22237	0.00481078	0.111113
C16orf54	-1.26215	1.46527	0.00797071	0.13564
LGALS9B	-1.27495	2.81957	0.00122558	0.0682922
TMPRSS5	-1.27983	1.60291	0.00361723	0.101533
TMEM158	-1.33289	4.02611	5.07e-06	0.00571025
TMEM249	-1.36807	2.2173	0.0041922	0.10701
TMC8	-1.37058	4.94191	3.35e-05	0.0152238
CPLX2	-1.38468	1.25177	0.00573264	0.121061
MARCO	-1.38743	1.27194	0.00951209	0.144639
ADAM33	-1.40039	2.74255	0.00783274	0.134745
AXDND1	-1.42386	1.37293	0.000950127	0.0614272
C2orf82	-1.43126	4.63804	3.05e-05	0.0149498
WFDC2	-1.48401	5.4423	0.00106598	0.0642314
TCN1	-1.51377	3.82226	0.00705059	0.128582
FEZF1-AS1	-1.51995	3.00416	0.00628463	0.125681
RASD1	-1.52554	3.93239	0.000538584	0.0503888
LINC00261	-1.53225	5.17253	0.000769766	0.0568831
FOXH1	-1.53533	1.85207	0.000797398	0.0582022
MTRNR2L8	-1.54145	1.74318	0.00217065	0.0839264
NPW	-1.57487	2.21473	0.00438325	0.108511
RP11-234B24.2	-1.58908	4.24646	6.79e-05	0.0218724
HBB	-1.60641	3.5893	0.00237688	0.0876058
DUOXA1	-1.67947	1.27546	0.000334079	0.0444109
BMPER	-1.6843	1.29761	0.000336547	0.0444109
PRSS33	-1.77801	2.72126	0.000248133	0.0392048
ALPL	-1.78683	2.45185	1.24e-05	0.00929364
ANPEP	-1.78825	6.84026	0.000437347	0.0473438
RBP4	-1.82043	3.88524	0.000135622	0.0314623
KLK12	-1.85054	2.63654	0.000354367	0.0450806
COL11A2	-1.9242	1.75282	6.71e-06	0.00661364
TNFRSF11B	-1.95035	4.00596	2.42e-06	0.00499664
PCDH19	-1.97811	1.70285	9.14e-05	0.0266969
CCDC88B	-1.98179	7.3818	1.15e-06	0.00328537
GALNT8	-1.98837	4.27675	0.000462931	0.0473438
JSRP1	-2.01149	2.1493	1.03e-06	0.00328537
GIF	-2.04789	1.44672	0.00050959	0.0496261
SPINK4	-2.08774	7.11022	0.000961448	0.0616538
PSCA	-2.12821	2.0087	0.000438605	0.0473438
DKK4	-2.15387	2.19726	0.000688984	0.0538055
SOX1	-2.22794	1.53123	0.000588491	0.0515085
S100A3	-2.25024	2.24563	8.37e-07	0.00328537
EPHA7	-2.27206	1.95391	0.000109945	0.0285907
S100A1	-2.32619	1.68474	2.31e-05	0.013832
ELK2AP	-2.4532	4.9608	0.000274972	0.0413766
TRNS1	-2.66356	3.72897	0.000194279	0.0353196
KCNA6	-2.67334	2.52195	1.1e-06	0.00328537
PCSK1	-2.70824	4.96661	0.000312913	0.0436832
PRSS2	-2.73696	2.45302	0.000129227	0.0312561
TFF2	-3.14777	4.19867	3.17e-06	0.00499664
NTS	-3.40577	6.36703	0.000669606	0.0532568
